# Supplementary material for: Topical Application of Frankincense Oil Extract Potently Ameliorates Psoriasis-like Dermatitis in Mice via Anti-Inflammatory and Skin Barrier-Protective Effects
Source: Int J Mol Sci. 2026 Mar 13;27(6):2629. doi: 10.3390/ijms27062629 (PMC13026472; doi:10.3390/ijms27062629)
Supplement: Supplementary file 1 [file ijms-27-02629-s001.zip]

Archive with 1 entries (1 files):
- ijms-4117723-supplementary.pdf
